# Supplementary material for: Neonatal Hyperglycemia Related to Parenteral Nutrition Affects Long-Term Neurodevelopment in Preterm Newborn: A Prospective Cohort Study
Source: Nutrients. 2021 Jun 4;13(6):1930. doi: 10.3390/nu13061930 (PMC8227040; doi:10.3390/nu13061930)
Supplement: Supplementary file 1 [file nutrients-13-01930-s001.zip]

Archive with 2 entries (2 files):
- Figure supplementary.pdf
- Tables Supplementary.pdf
